# Supplementary material for: Analysis of the Longitudinal Association Between Parental Feeding Practices and Body Composition Among Children in Shenzhen
Source: Nutrients. 2025 Jul 8;17(14):2255. doi: 10.3390/nu17142255 (PMC12298824; doi:10.3390/nu17142255)
Supplement: Supplementary file 1 [file nutrients-17-02255-s001.zip]

Archive with 1 entries (1 files):
- nutrients-3639247-supplementary.pdf
